# Supplementary material for: An Investigation of the JAZ Family and the CwMYC2-like Protein to Reveal Their Regulation Roles in the MeJA-Induced Biosynthesis of β-Elemene in Curcuma wenyujin
Source: Int J Mol Sci. 2023 Oct 9;24(19):15004. doi: 10.3390/ijms241915004 (PMC10573570; doi:10.3390/ijms241915004)
Supplement: Supplementary file 1 [file ijms-24-15004-s001.zip]

Archive with 3 entries (3 files):
- ijms-2630146-supplementary.pdf
- Table S1.xlsx
- Table S2.xlsx
